# Supplementary material for: High-Pressure High-Temperature Nanodiamond-Modified ZnO Nanocomposites as Promising Photocatalysts: Synthesis and Characterization
Source: Materials (Basel). 2026 Feb 4;19(3):609. doi: 10.3390/ma19030609 (PMC12899666; doi:10.3390/ma19030609)
Supplement: Supplementary file 1 [file materials-19-00609-s001.zip]

Archive with 1 entries (1 files):
- materials-4067982-supplementary.pdf
